# Supplementary material for: Parenteral, Non-Intravenous Analgesia in Acute Traumatic Pain—A Narrative Review Based on a Systematic Literature Search
Source: J Clin Med. 2024 Apr 26;13(9):2560. doi: 10.3390/jcm13092560 (PMC11084350; doi:10.3390/jcm13092560)
Supplement: Supplementary file 1 [file jcm-13-02560-s001.zip]

Archive with 1 entries (1 files):
- jcm-2948050-supplementary.pdf
